# Supplementary material for: Valosin containing protein (VCP): initiator, modifier, and potential drug target for neurodegenerative diseases
Source: Mol Neurodegener. 2023 Aug 7;18:52. doi: 10.1186/s13024-023-00639-y (PMC10405438; doi:10.1186/s13024-023-00639-y)
Supplement: Supplementary file 2 — Additional file 2: Supplemental Table 5. Clinical trials relevant to VCP disease. [file 13024_2023_639_MOESM2_ESM.xlsx]

## Sheet: Sheet1
Supplemental Table 5: clinical trials relevant to VCP disease
SEARCH TERMS: Neurodegenerative Diseases OR neurogeneration OR neurodegenerative disorder, VCP; OR : Neurodegenerative Diseases OR neurogeneration OR neurodegenerative disorder; p97
Rank	NCT Number	Title	Acronym	Status	Study Results	Conditions	Interventions	Outcome Measures	Sponsor/Collaborators	Gen- der	Age	Phases	Enroll- ment	Funded By	Study Type	Study Designs	Other IDs	Start Date	Primary Completion Date	Completion Date	First Posted	Results First Posted	Last Update Posted	Locations	Study Documents	URL
1	NCT01353430	Characterization of Inclusion Body Myopathy Associated With Paget's Disease of Bone and Frontotemporal Dementia (IBMPFD)		Recruiting	No Results Available	Inclusion Body Myopathy With Early-onset Paget Disease and Frontotemporal Dementia, Paget Disease of Bone, Frontotemporal Dementia, Myopathy			University of California, Irvine	All	18 Years and older (Adult, Older Adult)		50	Other	Observational	Observational Model: Case-Control, Time Perspective: Cross-Sectional	VK2007-5832	2007-11-15	2025-12-01	2026-12-01	2011-05-13		2021-04-09	University of California, Irvine, Irvine, California, United States		https://ClinicalTrials.gov/show/NCT01353430
2	NCT03367650	Epidemiology and Genetics of the Amyotrophic Lateral Sclerosis in the French West Indies	SLA-DOM	Unknown status	No Results Available	Amyotrophic Lateral Sclerosis	Dietary Supplement: Blood sample and environmental survey	the impact of amyotrophic lateral sclerosis in Guadeloupe and Martinique, Estimate prevalence of the ALS, Clinical criteria of SLA, Study the genetic factors of the ALS	Centre Hospitalier Universitaire de Pointe-a-Pitre	All	18 Years and older (Adult, Older Adult)	Not Applicable	70	Other	Interventional	Allocation: N/A, Intervention Model: Single Group Assignment, Masking: None (Open Label), Primary Purpose: Diagnostic	RBM-PAP-2013/55	2014-05-13	2020-05-13	2023-05-13	2017-12-11		2017-12-11	Hospital University Center of Pointe-à-Pitre, Pointe-à-Pitre, Guadeloupe, Hospital University Center of Martinique, Fort-de-France, Martinique		https://ClinicalTrials.gov/show/NCT03367650
3	NCT04060082	Voices Of Individuals: Challenges and Experiences Of bvFTD		Enrolling by invitation	No Results Available	Frontotempora, Dementia, Frontotemporal Degeneration, Frontotemporal Dementia, Behavioral Variant, FTD	Other: Telephone Interview	Affective and Behavioral Responses	University of Pennsylvania	All	18 Years and older (Adult, Older Adult)		30	Other	Observational	Observational Model: Cohort, Time Perspective: Cross-Sectional	833507	2019-06-26	2024-12-01	2024-12-01	2019-08-16		2023-01-12	Johns Hopkins Medical Institution, Baltimore, Maryland, United States, National Institutes of Health (NIH), Bethesda, Maryland, United States, University of Pennsylvania (Penn Frontotemporal Degeneration Center), Philadelphia, Pennsylvania, United States		https://ClinicalTrials.gov/show/NCT04060082
4	NCT01793168	Rare Disease Patient Registry & Natural History Study - Coordination of Rare Diseases at Sanford	CoRDS	Recruiting	No Results Available	Rare Disorders, Undiagnosed Disorders, Disorders of Unknown Prevalence, Cornelia De Lange Syndrome, Prenatal Benign Hypophosphatasia, Perinatal Lethal Hypophosphatasia, Odontohypophosphatasia, Adult Hypophosphatasia, Childhood-onset Hypophosphatasia,Infantile Hypophosphatasia, Hypophosphatasia, Kabuki Syndrome, Bohring-Opitz Syndrome, Narcolepsy Without Cataplexy, Narcolepsy-cataplexy, Hypersomno…		To accelerate research into rare disorders by connecting individuals who are interested in research and who have been diagnosed with a rare disorder (or a disorder of unknown prevalence, or who are undiagnosed) with researchers who study rare diseases.	Sanford Health, National Ataxia Foundation, International WAGR Syndrome Association, 4p- Support Group, ML4 Foundation, Cornelia de Lange Syndrome Foundation, Stickler Involved People, Kawasaki Disease Foundation, Klippel-Feil Syndrome Alliance, Klippel-Feil Syndrome Freedom, Hyperacusis Research Limited, Hypersomnia Foundation, Kabuki Syndrome Network, Kleine-Levin Syndrome Foundation, Leiomyosa…	All	Child, Adult, Older Adult		20000	Other	Observational	Observational Model: Case-Only, Time Perspective: Prospective	03-10-014, Hypersomnia Foundation, National Ataxia Foundation, 4p- Support Group, CdLS Foundation, Hyperacusis Research Limited, Kabuki Syndrome Network, Kawasaki Disease Foundation, Klippel-Feil Syndrome Freedom, Leiomyosarcoma Direct Research, MSS Support Group, ML4 Foundation, Stickler Involved People, IWSA, Soft Bones, PWN4PWN, aHUS, Klippel-Feil Syndrome Alliance, American MEN Support, Klein…	2010-07-01	2100-12-01	2100-12-01	2013-02-15		2022-06-27	Sanford Health, Sioux Falls, South Dakota, United States, Online Patient Enrollment System, Sydney, Australia		https://ClinicalTrials.gov/show/NCT01793168
5	NCT03865420	Amyotrophic Lateral Sclerosis (ALS) Families Project		Recruiting	No Results Available	ALS		Time to emergence of symptoms attributable to gene mutations	Columbia University	All	18 Years to 105 Years (Adult, Older Adult)		60	Other	Observational	Observational Model: Family-Based, Time Perspective: Prospective	AAAR7275	2018-09-11	2023-09-01	2023-09-01	2019-03-06		2022-09-19	Columbia University, New York, New York, United States		https://ClinicalTrials.gov/show/NCT03865420
6	NCT00317616	The Pre-symptomatic Familial Amyotrophic Lateral Sclerosis (Pre-fALS) Study	Pre-fALS	Recruiting	No Results Available	Amyotrophic Lateral Sclerosis		Risk Factors for Progression to familial ALS	University of Miami, ALS Association	All	18 Years and older (Adult, Older Adult)		500	Other	Observational	Observational Model: Cohort, Time Perspective: Prospective	Pre-fALS	2006-04-01	2027-12-01	2027-12-01	2006-04-25		2023-03-10	University of Miami, Miami, Florida, United States		https://ClinicalTrials.gov/show/NCT00317616
SEARCH TERM: IBMPFD
Rank	NCT Number	Title	Acronym	Status	Study Results	Conditions	Interventions	Outcome Measures	Sponsor/Collaborators	Gen- der	Age	Phases	Enroll- ment	Funded By	Study Type	Study Designs	Other IDs	Start Date	Primary Completion Date	Completion Date	First Posted	Results First Posted	Last Update Posted	Locations	Study Documents	URL
1	NCT04823143	Natural History Study of Patients With VCP-related Disease		Recruiting	No Results Available	IBMPFD		100 meter timed test, North Star assessment for limb girdle type dystrophies (NSAD), Timed Up and Go, 4 stair climb, Performance of Upper Limb (PUL) 2.0, 9 hole peg test, Forced Vital Capacity, PROMIS Global Health scale, Neuro-QOL Upper Extremity Function, Neuro-QOL Lower Extremity Function (Mobility), Rasch Overall ALS Disability Scale (ROADS), Neuro-QOL Cognition Function, EAT-10, Communicativ…	Nationwide Children's Hospital	All	18 Years and older (Adult, Older Adult)		20	Other	Observational	Observational Model: Cohort, Time Perspective: Prospective	VCP-00-001	2021-03-18	2023-03-18	2023-03-18	2021-03-30		2022-08-01	Nationwide Children's Hospital, Columbus, Ohio, United States		https://ClinicalTrials.gov/show/NCT04823143
2	NCT01353430	Characterization of Inclusion Body Myopathy Associated With Paget's Disease of Bone and Frontotemporal Dementia (IBMPFD)		Recruiting	No Results Available	Inclusion Body Myopathy With Early-onset Paget Disease and Frontotemporal Dementia, Paget Disease of Bone, Frontotemporal Dementia, Myopathy			University of California, Irvine	All	18 Years and older (Adult, Older Adult)		50	Other	Observational	Observational Model: Case-Control, Time Perspective: Cross-Sectional	VK2007-5832	2007-11-15	2025-12-01	2026-12-01	2011-05-13		2021-04-09	University of California, Irvine, Irvine, California, United States		https://ClinicalTrials.gov/show/NCT01353430
3	NCT01793168	Rare Disease Patient Registry & Natural History Study - Coordination of Rare Diseases at Sanford	CoRDS	Recruiting	No Results Available	Rare Disorders, Undiagnosed Disorders, Disorders of Unknown Prevalence, Cornelia De Lange Syndrome, Prenatal Benign Hypophosphatasia, Perinatal Lethal Hypophosphatasia, Odontohypophosphatasia, Adult Hypophosphatasia, Childhood-onset Hypophosphatasia, Infantile Hypophosphatasia, Hypophosphatasia, Kabuki Syndrome, Bohring-Opitz Syndrome, Narcolepsy Without Cataplexy, Narcolepsy-cataplexy, Hypersomn…		To accelerate research into rare disorders by connecting individuals who are interested in research and who have been diagnosed with a rare disorder (or a disorder of unknown prevalence, or who are undiagnosed) with researchers who study rare diseases.	Sanford Health, National Ataxia Foundation, International WAGR Syndrome Association, 4p- Support Group, ML4 Foundation, Cornelia de Lange Syndrome Foundation, Stickler Involved People, Kawasaki Disease Foundation, Klippel-Feil Syndrome Alliance, Klippel-Feil Syndrome Freedom, Hyperacusis Research Limited, Hypersomnia Foundation, Kabuki Syndrome Network, Kleine-Levin Syndrome Foundation, Leiomyosa…	All	Child, Adult, Older Adult		20000	Other	Observational	Observational Model: Case-Only, Time Perspective: Prospective	03-10-014, Hypersomnia Foundation, National Ataxia Foundation, 4p- Support Group, CdLS Foundation, Hyperacusis Research Limited, Kabuki Syndrome Network, Kawasaki Disease Foundation, Klippel-Feil Syndrome Freedom, Leiomyosarcoma Direct Research, MSS Support Group, ML4 Foundation, Stickler Involved People, IWSA, Soft Bones, PWN4PWN, aHUS, Klippel-Feil Syndrome Alliance, American MEN Support, Klein…	2010-07-01	2100-12-01	2100-12-01	2013-02-15		2022-06-27	Sanford Health, Sioux Falls, South Dakota, United States, Online Patient Enrollment System, Sydney, Australia		https://ClinicalTrials.gov/show/NCT01793168
4	NCT04060082	Voices Of Individuals: Challenges and Experiences Of bvFTD		Enrolling by invitation	No Results Available	Frontotemporal Dementia, Frontotemporal Degeneration, Frontotemporal Dementia, Behavioral Variant, FTD	Other: Telephone Interview	Affective and Behavioral Responses	University of Pennsylvania	All	18 Years and older (Adult, Older Adult)		30	Other	Observational	Observational Model: Cohort, Time Perspective: Cross-Sectional	833507	2019-06-26	2024-12-01	2024-12-01	2019-08-16		2023-01-12	Johns Hopkins Medical Institution, Baltimore, Maryland, United States, National Institutes of Health (NIH), Bethesda, Maryland, United States, University of Pennsylvania (Penn Frontotemporal Degeneration Center), Philadelphia, Pennsylvania, United States		https://ClinicalTrials.gov/show/NCT04060082
SEARCH TERM: CB-5083
Rank	NCT Number	Title	Acronym	Status	Study Results	Conditions	Interventions	Outcome Measures	Sponsor/Collaborators	Gen- der	Age	Phases	Enroll- ment	Funded By	Study Type	Study Designs	Other IDs	Start Date	Primary Completion Date	Completion Date	First Posted	Results First Posted	Last Update Posted	Locations	Study Documents	URL
1	NCT02243917	A Phase 1 Study Evaluating CB-5083 in Subjects With Advanced Solid Tumors		Termi- nated	No Results Available	Advanced Solid Tumors	Drug: CB-5083	Dose Escalation Stage - the dose limiting toxicities (DLTs), using NCI CTCAE v4.0, of oral CB-5083 in subjects with advanced tumors, Dose Escalation Stage - the pharmacokinetic profile (PK) of oral CB-5083 in subjects with advanced solid tumors; parameters include AUC, Cmax, Tmax and T1/2, Dose Expansion Stage - safety and tolerability of oral CB-5083 administered to subjects with RAS mutated met…	Cleave Biosciences, Inc.	All	18 Years and older (Adult, Older Adult)	Phase 1	62	Industry	Interventional	Allocation: Non-Randomized, Intervention Model: Single Group Assignment, Masking: None (Open Label), Primary Purpose: Treatment	CLC-101	2014-10-11	2017-08-25	2017-08-25	2014-09-18		2018-02-27	HonorHealth Research Institute, Scottsdale, Arizona, United States, Cedars-Sinai Medical Center, Samuel Oschin Comprehensive Cancer Institute, Los Angeles, California, United States, University of California San Francisco, San Francisco, California, United States, University of Colorado, Aurora, Colorado, United States, Winship Cancer Institute of Emory University, Atlanta, Georgia, United States…		https://ClinicalTrials.gov/show/NCT02243917
2	NCT02223598	A Phase 1 Study Evaluating CB-5083 in Subjects With Lymphoid Hematological Malignancies	CLC-102	Termi- nated	No Results Available	Lymphoid Hematological Malignancies, Relapsed and Refractory Multiple Myeloma	Drug: CB-5083 Drug: Dexamethasone	To determine the dose limiting toxicities (DLTs) of oral CB-5083 in subjects with lymphoid hematological malignancies, To determine the pharmacokinetic (PK) profile of oral CB-5083 in subjects with lymphoid hematological malignancies by measuring the AUC, To determine the PK profile of oral CB-5083 in subjects with lymphoid hematological malignancies by measuring the Cmax, To determine the PK pro…	Cleave Biosciences, Inc.	All	18 Years and older (Adult, Older Adult)	Phase 1	120	Industry	Interventional	Allocation: Non-Randomized, Intervention Model: Single Group Assignment, Masking: None (Open Label), Primary Purpose: Treatment	CLC-102	2014-08-25	2017-07-26	2017-07-26	2014-08-22		2018-02-27	City of Hope National Medical Center, Duarte, California, United States, University of California, San Francisco, San Francisco, California, United States, Emory University, Atlanta, Georgia, United States, RCCA MD, Bethesda, Maryland, United States, Washington University, Saint Louis, Missouri, United States, Hackensack University Medical Center, Hackensack, New Jersey, United States, Princess M…		https://ClinicalTrials.gov/show/NCT02223598
SEARCH TERM: CB-5339
Rank	NCT Number	Title	Acronym	Status	Study Results	Conditions	Interventions	Outcome Measures	Sponsor/Collaborators	Gen- der	Age	Phases	Enroll- ment	Funded By	Study Type	Study Designs	Other IDs	Start Date	Primary Completion Date	Completion Date	First Posted	Results First Posted	Last Update Posted	Locations	Study Documents	URL
1	NCT04402541	Study of CB-5339 in Acute Myeloid Leukemia or Myelodysplastic Syndrome		Recruiting	No Results Available	Acute Myeloid Leukemia, in Relapse, Myelodysplastic Syndromes	Drug: CB-5339	Incidence of treatment-emergent adverse events (TEAEs) and serious adverse events (SAEs)., Define the MTD and/or RP2D and schedule for CB-5339, Peak plasma concentration (Cmax), Time to reach peak plasma concentration (Tmax), Area under the plasma concentration time curve (AUC0-t), Elimination half-life (t½), Accumulation ratio, Antitumor effects	Cleave Therapeutics, Inc.	All	18 Years and older (Adult, Older Adult)	Phase 1	60	Industry	Interventional	Allocation: N/A, Intervention Model: Single Group Assignment, Masking: None (Open Label), Primary Purpose: Treatment	CTX-001	2020-06-08	2023-07-01	2023-07-01	2020-05-27		2022-07-28	USC Norris Comprehensive Cancer Center, Los Angeles, California, United States, KU Clinical Research Center, Fairway, Kansas, United States, Memorial Sloan Kettering Cancer Center, New York, New York, United States, Weill Cornel Medical Center, New York, New York, United States, Saint Francis Hospital Cancer Center, Greenville, North Carolina, United States, Cleveland Clinic, Case Comprehensive C…		https://ClinicalTrials.gov/show/NCT04402541
2	NCT04372641	Testing the Safety of CB-5339 in Patients With Cancer		With- drawn	No Results Available	Aggressive Non-Hodgkin Lymphoma, Indolent Non-Hodgkin Lymphoma, Locally Advanced Malignant Solid Neoplasm, Metastatic Malignant Solid Neoplasm	Drug: p97 Inhibitor CB-5339 Tosylate	Incidence of adverse events (Phase I), Recommended phase II dose (Phase I), Pharmacodynamic analysis (expansion phase), Response assessment	National Cancer Institute (NCI)	All	18 Years and older (Adult, Older Adult)	Phase 1	0	NIH	Interventional	Allocation: N/A, Intervention Model: Single Group Assignment, Masking: None (Open Label), Primary Purpose: Treatment	NCI-2019-08664, 10349	2020-06-18	2021-07-12	2021-07-12	2020-05-04		2021-08-30	National Cancer Institute Developmental Therapeutics Clinic, Bethesda, Maryland, United States, National Institutes of Health Clinical Center, Bethesda, Maryland, United States		https://ClinicalTrials.gov/show/NCT04372641
SEARCH TERM: NCT00769860
Rank	NCT Number	Title	Acronym	Status	Study Results	Conditions	Interventions	Outcome Measures	Sponsor/Collaborators	Gen- der	Age	Phases	Enroll- ment	Funded By	Study Type	Study Designs	Other IDs	Start Date	Primary Completion Date	Completion Date	First Posted	Results First Posted	Last Update Posted	Locations	Study Documents	URL
1	NCT00769860	Arimoclomol in Sporadic Inclusion Body Myositis		Comple- ted	Has Results	Inclusion Body Myositis	Drug: Arimoclomol Other: Placebo	Count of Adverse Events Reported, Heat Shock Protein 70 (HSP70) Levels in the Tissue, Muscle Strength Testing, Inclusion Body Myositis-Functional Rating Scale (IBMFRS) Score, Maximum Isometric Voluntary Contraction Testing (MVICT) Score	Richard Barohn, MD, University of Kansas Medical Center	All	50 Years and older (Adult, Older Adult)	Phase 2, Phase 3	24	Other	Interventional	Allocation: Randomized, Intervention Model: Parallel Assignment, Masking: Double (Participant, Investigator), Primary Purpose: Treatment	10656	2008-09-01	2012-09-01	2012-09-01	2008-10-09	2017-01-19	2017-01-19	University of Kansas Medical Center, Kansas City, Kansas, United States, University College London, MRC Centre for Neuromuscular Disease, London, United Kingdom		https://ClinicalTrials.gov/show/NCT00769860
